# Supplementary material for: High-Density Lipoprotein Correlates with Cognitive Functioning in Schizophrenic Women
Source: Brain Sci. 2024 Jul 12;14(7):699. doi: 10.3390/brainsci14070699 (PMC11275118; doi:10.3390/brainsci14070699)
Supplement: Supplementary file 1 [file brainsci-14-00699-s001.zip]

Archive with 1 entries (1 files):
- brainsci-3084298-supplementary.xlsx
