# Supplementary material for: High-Density Lipoprotein Correlates with Cognitive Functioning in Schizophrenic Women
Source: Brain Sci. 2024 Jul 12;14(7):699. doi: 10.3390/brainsci14070699 (PMC11275118; doi:10.3390/brainsci14070699)
Supplement: Supplementary file 1 [file brainsci-14-00699-s001.zip › brainsci-3084298-supplementary.xlsx]

## Sheet: Arkusz1
Supplementary Table 1 - WCST performance with regard to pharmacological treatment
	clozapine vs olanzapine				haloperidol yes vs no				benzodiazepines yes vs no				antidepressants yes vs no				smoking status yes vs no
	U	Z	p		U	Z	p		U	Z	p		U	Z	p		U	Z	p
WCST_trials administred	124.5	1.191	0.233		213.5	1.742	0.082		237.5	1.060	0.289		208.5	0.720	0.472		240.5	-1.589	0.112
WCST_total correct	137.5	0.702	0.483		287.0	0.195	0.845		256.0	-0.625	0.532		224.5	-0.326	0.744		248.0	1.346	0.178
WCST_total errors	131.5	0.892	0.372		232.5	1.259	0.208		240.0	0.942	0.346		183.0	1.228	0.220		220.0	-1.872	0.061
WCST_% errors	134.0	0.812	0.417		236.0	1.191	0.234		242.5	0.893	0.372		178.5	1.326	0.185		217.0	-1.929	0.054
WCST_perseverative responses	127.0	1.036	0.300		255.5	0.810	0.418		246.5	0.814	0.416		211.5	0.609	0.543		230.0	-1.685	0.092
WCST_% perseverative responses	129.0	0.972	0.331		274.5	0.440	0.660		252.0	0.705	0.481		206.5	0.718	0.473		225.5	-1.770	0.077
WCST_perseverative errors	125.5	1.084	0.278		252.5	0.869	0.385		249.0	0.764	0.445		213.5	0.565	0.572		235.0	-1.592	0.111
WCST_% perseverative errors	126.0	1.069	0.285		270.0	0.528	0.597		258.0	0.587	0.558		208.5	0.675	0.500		239.5	-1.509	0.131
WCST_nonperseverative errors	137.5	0.701	0.483		257.0	0.781	0.435		275.5	0.238	0.812		210.0	0.641	0.521		203.5	-2.184	0.029
WCST_% nonperseverative errors	142.0	0.559	0.576		270.0	0.528	0.598		281.0	0.129	0.897		206.0	0.729	0.466		198.0	-2.290	0.022
WCST_conceptual level responses	150.0	0.303	0.762		280.0	-0.332	0.740		254.0	-0.665	0.506		191.5	-1.044	0.296		207.5	2.110	0.035
WCST_% conceptual level responses	130.5	-0.924	0.356		237.0	-1.171	0.242		240.0	-0.942	0.346		182.5	-1.239	0.216		215.0	1.966	0.049
WCST_categories completed	145.0	-0.495	0.621		213.0	-1.756	0.079		226.0	-1.307	0.191		203.5	-0.838	0.402		230.5	1.794	0.073
WCST_trials to complete 1st category	149.5	0.321	0.748		221.5	1.493	0.135		265.5	0.442	0.658		166.0	1.618	0.106		313.5	-0.114	0.909
WCST_failure to maintain set	157.5	0.069	0.945		232.5	1.371	0.170		252.5	0.756	0.450		200.0	0.935	0.350		268.0	1.056	0.291
WCST_learning to learn	73.5	-0.317	0.751		169.0	-0.173	0.862		156.0	-0.091	0.928		131.0	0.578	0.563		120.5	1.860	0.063
Mann-Whitney U-test
